# Supplementary material for: Geographical distribution-based differentiation of cultivated Angelica dahurica, exploring the relationship between the secretory tract and the quality
Source: Sci Rep. 2023 Dec 8;13:21733. doi: 10.1038/s41598-023-48497-4 (PMC10709555; doi:10.1038/s41598-023-48497-4)
Supplement: Supplementary file 1 — Supplementary Information. [file 41598_2023_48497_MOESM1_ESM.xlsx]

## Sheet: Table S1
Linear range and regression equation of 8 coumarin components
Coumarin	linear relationship	r	Linear range（μg/ml）
Imperatorin	Y = 6661X + 634	0.9999	0.160 ~ 80.000
Isoimperatorin	Y = 5650X + 1678	0.9999	0.198 ~ 99.000
Phellopterin	Y = 2529X - 6	0.9999	0.140 ~ 70.000
Bergapten	Y = 5994X + 79	1	0.122 ~ 61.000
Oxypeucedanin	Y = 5087X - 71	1	0.196 ~ 98.000
Byakangelicol	Y = 3271X - 60	1	0.252 ~ 126.000
Byakangelicin	Y = 2875X + 195	0.9999	0.150 ~ 75.000
Oxypeucedanin hydrate	Y = 3730X + 655	0.9999	0.090 ~ 45.000

## Sheet: Table S2
Precision test results
Number of injections（n）	1	2	3	4	5	6	RSD(%)
Imperatorin（A）	53.56	52.85	54.526	54.396	53.05	53.38	1.2923
Isoimperatorin (A)	55.948	55.32	57.761	57.748	54.303	54.701	2.6718
Phellopterin (A)	17.856	16.897	17.884	17.77	17.182	17.294	2.3611
Bergapten (A)	36.169	35.692	36.78	36.666	35.809	35.981	1.2435
Oxypeucedanin (A)	49.416	48.819	50.314	50.208	48.972	49.264	1.2682
Byakangelicol (A)	40.71	40.214	41.433	41.352	40.327	40.536	1.2705
Byakangelicin (A)	20.92	21.51	21.241	21.248	20.799	20.91	1.2873
Oxypeucedanin hydrate (A)	16.955	16.842	17.12	17.155	16.718	16.833	1.02

## Sheet: Table S3
Stability test results
Injection time（h）	0	3	6	9	12	24	RSD(%)
Imperatorin（A）	40.356	39.957	40.912	40.637	40.965	40.949	0.9977
Isoimperatorin (A)	16.352	16.591	16.301	16.375	16.314	16.569	0.7896
Phellopterin (A)	12.081	12.369	12.112	12.162	12.103	12.039	0.9648
Bergapten (A)	4.218	4.185	4.155	4.165	4.139	4.258	1.0584
Oxypeucedanin (A)	24.417	24.698	24.693	24.602	24.453	24.937	0.7708
Byakangelicol (A)	10.312	10.564	10.563	10.375	10.354	10.525	1.0934
Byakangelicin (A)	2.42	2.399	2.548	2.345	2.513	2.429	3.0742
Oxypeucedanin hydrate (A)	4.544	4.381	4.339	4.596	4.569	4.257	3.1575

## Sheet: Table S4
Repeatable experimental results
Injection number	1	2	3	4	5	6	RSD(%)
Imperatorin（A）	40.8	39.981	39.757	40.682	41.11	40.994	1.37
Isoimperatorin (A)	16.296	16.669	16.333	16.693	16.302	16.679	1.2324
Phellopterin (A)	12.094	11.793	12.15	12.26	12.119	12.068	1.2908
Bergapten (A)	4.223	4.19	4.16	4.17	4.142	4.266	1.0918
Oxypeucedanin (A)	24.244	24.925	24.72	24.629	24.48	23.964	1.4125
Byakangelicol (A)	10.323	10.586	10.585	10.386	10.369	10.337	1.1647
Byakangelicin (A)	2.423	2.402	2.508	2.398	2.524	2.432	2.2362
Oxypeucedanin hydrate (A)	4.513	4.396	4.474	4.531	4.574	4.392	1.6543

## Sheet: Table S5
Experimental results of recovery rate
Coumarin	Sampling amount（g）	Sample medium（mg）	Added amount（mg）	Measured amount（mg）	Recycling rate（%）	Average recycling rate（%）	RSD（%）
Imperatorin	0.5008	1.4013	1.39	2.8136	101.53	101.37	1.1
	0.5003	1.3898	1.39	2.7784	99.9
	0.5006	1.4058	1.39	2.8351	102.82
	0.5001	1.3653	1.39	2.7453	99.28
	0.5005	1.3944	1.39	2.7994	101.08
	0.5001	1.3576	1.39	2.7978	103.61
Isoimperatorin	0.5008	0.6673	0.66	1.3272	99.99	101.24	1.12
	0.5003	0.6521	0.66	1.3029	98.61
	0.5006	0.6664	0.66	1.3364	101.51
	0.5001	0.6506	0.66	1.3189	101.26
	0.5005	0.6659	0.66	1.3459	103.03
	0.5001	0.6503	0.66	1.3303	103.03
Phellopterin	0.5008	1.0927	1.08	2.1489	97.8	101.49	1.07
	0.5003	1.09	1.08	2.1699	99.99
	0.5006	1.106	1.08	2.1969	101.01
	0.5001	1.0872	1.08	2.1982	102.87
	0.5005	1.0624	1.08	2.1824	103.7
	0.5001	1.0957	1.08	2.2145	103.6
Bergapten	0.5008	0.1591	0.16	0.319	99.94	102.15	1.01
	0.5003	0.1621	0.16	0.328	103.69
	0.5006	0.1604	0.16	0.32	99.75
	0.5001	0.1578	0.16	0.3232	103.38
	0.5005	0.1582	0.16	0.3239	103.56
	0.5001	0.1571	0.16	0.3212	102.56
Oxypeucedanin	0.5008	1.1085	1.1	2.2515	103.91	101.63	1.15
	0.5003	1.1042	1.1	2.1732	97.18
	0.5006	1.0861	1.1	2.216	102.72
	0.5001	1.0971	1.1	2.2261	102.64
	0.5005	1.1182	1.1	2.2112	99.37
	0.5001	1.0736	1.1	2.2175	103.99
Byakangelicol	0.5008	0.7387	0.73	1.4787	101.37	101.26	1.18
	0.5003	0.7203	0.73	1.4603	101.37
	0.5006	0.7244	0.73	1.4594	100.68
	0.5001	0.7194	0.73	1.4394	98.63
	0.5005	0.7384	0.73	1.4884	102.74
	0.5001	0.7229	0.73	1.4729	102.74
Byakangelicin	0.5008	0.1913	0.19	0.3875	103.26	101.77	1.17
	0.5003	0.1974	0.19	0.3894	101.05
	0.5006	0.1987	0.19	0.3894	100.34
	0.5001	0.1884	0.19	0.3864	104.21
	0.5005	0.1905	0.19	0.3853	102.53
	0.5001	0.1888	0.19	0.3773	99.21
Oxypeucedanin hydrate	0.5008	0.2758	0.27	0.555	103.41	101.28	1.46
	0.5003	0.2719	0.27	0.5399	99.26
	0.5006	0.2645	0.27	0.5445	103.7
	0.5001	0.2642	0.27	0.5312	98.89
	0.5005	0.273	0.27	0.5415	99.44
	0.5001	0.2694	0.27	0.5474	102.96

## Sheet: Table S6
Determination results of the contents and total amount of eight coumarins (mg/g) (triplicate data for Fig. 2A,B,C)
Sample	Collect time	Imperatorin	Mean	SD	Isoimperatorin	Mean	SD	Phellopterin	Mean	SD	Bergapten	Mean	SD	Oxypeucedanin	Mean	SD	Byakangelicol	Mean	SD	Byakangelicin	Mean	SD	Oxypeucedanin hydrate	Mean	SD	Total coumarins	Mean	SD
H1	2021-03-28	2.59403	2.59297	0.000861351	0.381713	0.382154	0.000360332	1.44423	1.4523	0.00658645	0.204295	0.204938	0.000524916	1.81849	1.82571	0.00589402	0.434501	0.436372	0.00152771	0.178265	0.177161	0.000901256	0.555749	0.548092	0.00625201	7.61127	7.61969	0.00687881
H1	2021-03-28	2.59192			0.382595			1.46036			0.205581			1.83293			0.438243			0.176057			0.540435			7.62812
H1	2021-03-28	2.59297			0.382154			1.4523			0.204938			1.82571			0.436372			0.177161			0.548092			7.61969
H2	2021-04-28	1.54655	1.54695	0.00389809	0.426798	0.471561	0.0317302	1.13587	1.16448	0.0202327	0.122316	0.125289	0.00210334	1.78827	1.83708	0.034517	0.574028	0.578738	0.00336084	0.107562	0.106932	0.00206765	0.368979	0.367278	0.00170822	5.97038	6.19831	0.199996
H2	2021-04-28	1.54238			0.491223			1.17914			0.126851			1.86202			0.581647			0.109089			0.364942			6.4573
H2	2021-04-28	1.55191			0.496662			1.17843			0.1267			1.86095			0.580539			0.104144			0.367914			6.16724
H3	2021-05-30	2.97309	3.02111	0.0416815	0.807932	0.936374	0.0914086	1.7931	1.78951	0.0383146	0.349669	0.357138	0.00694643	3.35778	3.47427	0.107495	2.78548	2.79638	0.0119766	0.218352	0.203	0.0228364	0.399434	0.355182	0.0637024	12.7848	12.933	0.12288
H3	2021-05-30	3.01553			0.987935			1.74089			0.355347			3.6171			2.79061			0.219931			0.401015			12.9284
H3	2021-05-30	3.07473			1.01326			1.83454			0.366399			3.44793			2.81306			0.170717			0.265098			13.0857
H4	2021-06-15	3.23443	3.24044	0.00772796	0.738809	0.743159	0.00564708	1.92257	1.92167	0.00322279	0.245199	0.244364	0.000591443	2.2491	2.25375	0.00553915	1.2295	1.22969	0.000694187	0.426891	0.41945	0.00706698	0.817257	0.821365	0.00320118	10.8638	10.8739	0.0176633
H4	2021-06-15	3.23554			0.739534			1.91735			0.243908			2.25062			1.22895			0.421508			0.821771			10.8592
H4	2021-06-15	3.25135			0.751134			1.92509			0.243984			2.26153			1.23062			0.409952			0.825066			10.8987
H5	2021-06-30	3.71789	3.75453	0.0374566	1.04893	1.05899	0.0113872	2.31543	2.33285	0.0186132	0.226012	0.228555	0.00199878	3.12522	3.14029	0.0323097	1.87065	1.87074	0.00719252	0.335257	0.339287	0.00472319	0.610188	0.617627	0.00733045	13.2496	13.3429	0.117585
H5	2021-06-30	3.73972			1.05314			2.32447			0.228759			3.11047			1.86198			0.336689			0.615093			13.2703
H5	2021-06-30	3.80598			1.07491			2.35865			0.230895			3.18519			1.8796			0.345916			0.627599			13.5087
H6	2021-07-15	3.39964	3.33332	0.0469301	1.38113	1.33837	0.0302495	2.24847	2.18779	0.0429093	0.51919	0.494374	0.017596	2.99915	2.96231	0.0264471	1.61348	1.5982	0.0127511	0.349817	0.357426	0.00737846	0.694148	0.677366	0.0120171	13.005	12.9492	0.0843516
H6	2021-07-15	3.30238			1.31579			2.15817			0.483563			2.94949			1.59885			0.355048			0.666653			12.83
H6	2021-07-15	3.29794			1.31821			2.15673			0.480369			2.93829			1.58227			0.367414			0.671297			13.0125
H7	2021-07-30	2.90142	2.87809	0.016765	1.15612	1.1432	0.00945681	2.16975	2.17969	0.00779646	0.345442	0.34279	0.00208638	2.04059	2.02603	0.0117804	1.13889	1.13082	0.00613406	0.331025	0.325066	0.00425472	0.572668	0.556862	0.0112537	10.6559	10.5826	0.0523264
H7	2021-07-30	2.86277			1.13375			2.18879			0.340344			2.02576			1.12954			0.322812			0.550573			10.5543
H7	2021-07-30	2.87007			1.13973			2.18055			0.342584			2.01174			1.12402			0.321362			0.547345			10.5374
Q1	2021-03-28	2.64485	2.64344	0.0011527	0.437929	0.429063	0.00723911	1.80425	1.79491	0.00762329	0.183498	0.181216	0.00186373	1.72628	1.72793	0.00134595	0.40411	0.402356	0.00143219	0.0785219	0.0761425	0.00194281	0.148675	0.14897	0.000241529	7.42811	7.40402	0.0196663
Q1	2021-03-28	2.64202			0.420196			1.78557			0.178933			1.72958			0.400602			0.073763			0.149266			7.37993
Q1	2021-03-28	2.64344			0.429063			1.79491			0.181216			1.72793			0.402356			0.0761425			0.14897			7.40402
Q2	2021-04-28	2.83027	2.83848	0.00908728	0.542338	0.539103	0.00269651	1.66069	1.6813	0.0169016	0.162835	0.163085	0.00147963	2.30727	2.31819	0.0091305	0.870126	0.875392	0.00735032	0.147778	0.148924	0.00173262	0.219916	0.220037	0.00133063	8.74122	8.78452	0.0446572
Q2	2021-04-28	2.83403			0.535737			1.68113			0.161411			2.31769			0.870264			0.147621			0.218471			8.76635
Q2	2021-04-28	2.85115			0.539236			1.70209			0.165009			2.32962			0.885787			0.151372			0.221724			8.84598
Q3	2021-05-30	2.96594	2.97166	0.00410875	0.855319	0.860443	0.00409836	1.73398	1.74151	0.00535019	0.237251	0.238141	0.000648082	2.70945	2.70792	0.00463959	2.06512	2.06172	0.00273919	0.169723	0.16861	0.0012519	0.201406	0.200589	0.000702792	10.9382	10.9506	0.0094046
Q3	2021-05-30	2.97541			0.860659			1.74464			0.238395			2.71269			2.06163			0.166861			0.200671			10.961
Q3	2021-05-30	2.97363			0.865351			1.74591			0.238776			2.70163			2.05842			0.169246			0.19969			10.9527
Q4	2021-06-15	2.46517	2.43545	0.0210471	1.18967	1.16599	0.0167801	1.49875	1.48655	0.00867775	0.254606	0.25563	0.00144819	2.06493	2.04104	0.016925	1.48421	1.46681	0.0123134	0.466034	0.477296	0.00796578	0.641096	0.635131	0.00422075	10.0645	9.9639	0.0711224
Q4	2021-06-15	2.41914			1.15285			1.48164			0.254606			2.03036			1.4586			0.483167			0.631963			9.91232
Q4	2021-06-15	2.42205			1.15545			1.47927			0.257678			2.02783			1.45761			0.482687			0.632333			9.91491
Q5	2021-06-30	2.28736	2.2727	0.0119594	0.900735	0.904192	0.00448995	1.75429	1.74262	0.00931631	0.179402	0.177709	0.0012038	1.7538	1.75894	0.00905379	1.15713	1.1615	0.00559507	0.280711	0.284829	0.00746903	0.487952	0.487045	0.00211895	8.80138	8.78953	0.0173644
Q5	2021-06-30	2.27268			0.901307			1.74207			0.177016			1.75135			1.15797			0.278465			0.484118			8.76498
Q5	2021-06-30	2.25806			0.910533			1.73149			0.176709			1.77167			1.1694			0.295312			0.489065			8.80223
Q6	2021-07-15	2.77485	2.7643	0.00795889	1.30676	1.29644	0.0133055	2.19086	2.18245	0.00616024	0.315944	0.314196	0.00123643	2.20379	2.19382	0.00717173	1.44575	1.44186	0.00364769	0.368481	0.381315	0.0108883	0.553316	0.5501	0.00259336	11.1598	11.1245	0.0252969
Q6	2021-07-15	2.75564			1.3049			2.17626			0.31336			2.18722			1.43698			0.380364			0.546965			11.1017
Q6	2021-07-15	2.76241			1.27765			2.18023			0.313284			2.19045			1.44283			0.3951			0.550019			11.112
Q7	2021-07-30	2.78313	2.77537	0.00703838	1.41737	1.40624	0.010369	2.10784	2.09362	0.0101028	0.236494	0.235663	0.000820523	1.98656	1.97967	0.00534776	1.08945	1.08398	0.00388126	0.286322	0.282694	0.00547913	0.576926	0.566366	0.013287	10.4841	10.4236	0.0459033
Q7	2021-07-30	2.76609			1.40894			2.08771			0.234546			1.97352			1.0816			0.286809			0.574547			10.4138
Q7	2021-07-30	2.77689			1.3924			2.08531			0.235948			1.97894			1.08088			0.27495			0.547626			10.3729

## Sheet: Table S7
The peak assignment of identified ions
Coumarin	Molecular formula	Structural Formula	tR/min	Major molecular ions	m/z (Measured value)	m/z (Theoretical value)	Error/ppm
Bergapten	C12H8O4		25.58	217.0492[M+H+]	217.049	217.05	-4.15
Byakangelicol	C17H16O6		27.13	317.1014[M+H+]	317.101	317.103	-3.47
Oxypeucedanin	C16H14O5		27.57	287.0910[M+H+]	287.091	287.092	-3.14
Imperatorin	C16H14O4		31.14	271.0960[M+H+]	271.096	271.097	-3.69
Phellopterin	C17H16O5		32.29	301.1067[M+H+]	301.107	301.108	-2.99
Isoimperatorin	C16H14O4		33.9	271.0961[M+H+]	271.096	271.097	-3.32

## Sheet: Table S8
Distribution coefficient and growth range of secretory tract in A. duhurica root （triplicate data for Fig. 6）
Sample	Collect time	Root radius (mm)	Mean	SD	Xylem radius (mm)	Mean	SD	1/16 Cortex area of secretory tract（mm2）	Area of secretory canals (μm2)	Mean	SD	Number of secretory canals	Mean	SD	Distribution coefficient of secretory tract	Growth rate of distribution coefficient
H1	2021-03-28	2.5538	2.57373	0.0208398	1.036	1.07633	0.028521	1.07	1611.88	1601.73	46.3492	10	8	1.73205	0.14×105
H1	2021-03-28	2.6025			1.0962				1551.15			7
H1	2021-03-28	2.5649			1.0968				1642.17			7
H2	2021-04-28	7.2893	7.3721	0.0717992	3.011	3.10957	0.0714654	8.77	2995.37	3029.71	58.0135	22	25	2.64575	6.70×105	0.66×106
H2	2021-04-28	7.4644			3.1782				3096.69			27
H2	2021-04-28	7.3626			3.1395				2997.06			26
H3	2021-05-30	8.6705	8.64717	0.0542539	3.8858	3.84333	0.0350331	11.78	3193.31	3235.02	37.4327	34	32.6667	1.52753	12.45×105	1.25×106
H3	2021-05-30	8.5722			3.8442				3246.06			31
H3	2021-05-30	8.6988			3.8				3265.69			33
H4	2021-06-15	14.545	14.5309	0.15484	7.41014	7.4582	0.0638453	30.52	3443.56	3372.15	154.6	74	71.6667	3.21455	73.76×105	7.38×106
H4	2021-06-15	14.7132			7.54843				3478.14			68
H4	2021-06-15	14.3347			7.41604				3194.76			73
H5	2021-06-30	15.4688	15.194	0.194654	8.1375	8.0404	0.0887897	32.62	4252.31	4202.34	108.472	73	74.6667	1.52753	102.36×105	10.24×106
H5	2021-06-30	15.0434			7.9229				4276.82			76
H5	2021-06-30	15.0696			8.0608				4077.89			75
H6	2021-07-15	15.9825	16.0833	0.106961	8.54353	8.58753	0.0650026	36.29	4759.09	4817.32	116.621	84	78.6667	5.50757	137.53×105	13.75×106
H6	2021-07-15	16.0361			8.53963				4951.59			79
H6	2021-07-15	16.2314			8.67943				4741.29			73
H7	2021-07-30	18.937	18.934	0.10086	10.452	10.489	0.0617468	48.76	4749.86	4820.32	75.6271	94	102	11.3578	239.74×105	23.97×106
H7	2021-07-30	18.809			10.439				4900.23			97
H7	2021-07-30	19.056			10.576				4810.89			115
Q1	2021-03-28	4.1326	4.11353	0.0139739	1.5181	1.54893	0.0295064	2.85	2121.92	2112.48	41.0223	12	14.3333	2.08167	0.86×105
Q1	2021-03-28	4.0995			1.5887				2147.96			15
Q1	2021-03-28	4.1085			1.54				2067.56			16
Q2	2021-04-28	5.9756	6.00473	0.0318188	2.7792	2.82083	0.0454131	6.67	2273.01	2335.33	57.3264	24	23	2.64575	3.58×105	0.35×106
Q2	2021-04-28	6.049			2.884				2385.81			20
Q2	2021-04-28	5.9896			2.7993				2347.16			25
Q3	2021-05-30	9.7038	9.8179	0.082325	4.3437	4.39593	0.0588095	15.12	2281.95	2343.05	53.1402	39	36.6667	3.21455	12.99×105	1.30×106
Q3	2021-05-30	9.8549			4.366				2368.78			33
Q3	2021-05-30	9.895			4.4781				2378.43			38
Q4	2021-06-15	12.4367	12.5884	0.127296	5.7672	5.71133	0.0506376	24.7	2694.04	2762.75	73.8763	54	53.6667	2.51661	36.62×105	3.66×106
Q4	2021-06-15	12.5804			5.6446				2753.34			51
Q4	2021-06-15	12.7482			5.7222				2840.89			56
Q5	2021-06-30	15.0601	14.973	0.0827843	7.0172	7.08697	0.0512813	34.14	4020.44	3933.34	101.669	69	71.3333	2.08167	95.79×105	9.58×106
Q5	2021-06-30	14.9972			7.1047				3957.95			72
Q5	2021-06-30	14.8617			7.139				3821.62			73
Q6	2021-07-15	16.651	16.343	0.2184	7.8298	7.89413	0.104704	40.19	3857.68	3970.9	126.321	75	81	5.56776	129.27×105	12.93×106
Q6	2021-07-15	16.169			7.8108				4107.15			82
Q6	2021-07-15	16.209			8.0418				3947.88			86
Q7	2021-07-30	19.434	19.0187	0.333292	9.244	9.21133	0.0302912	54.33	4382.16	4294.81	153.806	103	109.333	11.8462	255.11×105	25.51×106
Q7	2021-07-30	19.004			9.171				4117.22			102
Q7	2021-07-30	18.618			9.219				4385.04			123
